# Supplementary material for: The composition of commercially available human embryo culture media
Source: Hum Reprod. 2024 Nov 25;40(1):30–40. doi: 10.1093/humrep/deae248 (PMC11700899; doi:10.1093/humrep/deae248)
Supplement: deae248_Supplementary_Table_S1a,b,c [file deae248_supplementary_table_s1a,b,c.xlsx]

## Sheet: Supplementary Table 1a,b,c
	Supplementary Table S1. Concentrations of 40 components determined in 80 different samples of commercial human embryo culture media and protein supplements.
	a. Concentrations of 40 components determined in 56 ready-to-use (23 complete and 33 manually supplemented) commercial human embryo culture media.
	Supplier	Ready-to-use embryo culture media	Manually supplemented with	Inorganic ions an iron							Energy sources							Amino Acids																					Immunoglobulins				Proteins		Enzymes
				Ca2+	Cl-	Fe2+/3+	K+	Mg2+	Na+	PO43-	Glucose	Lactate			Pyruvate	L/P ratio	Carnitine	Alanine	Arginine	Asparagine	Aspartic acid	Citrulline	Glutamine	Glutamic acid	Glycine	Histidine	Isoleucine	Leucine	Lysine	Methionine	Ornithine	Phenylalanine	Proline	Serine	Threonine	Tryptophane	Tyrosine	Valine	IgA	IgG	IgM	Uric Acid	Albumin	Total protein	ALAT	ASAT
				(mM)	(mM)	(µM)	(mM)	(mM)	(mM)	(mM)	(mM)	Total (mM)	% L-lactate	% D-lactate	(mM)		(μM)	(mM)	(mM)	(mM)	(mM)	(mM)	(mM)	(mM)	(mM)	(mM)	(mM)	(mM)	(mM)	(mM)	(mM)	(mM)	(mM)	(mM)	(mM)	(mM)	(mM)	(mM)	(g/L)	(g/L)	(g/L)	(mM)	(g/L)	(g/L)	(U/L)	(U/L)
		Fertilization media
	Vitrolife	G-IVF PLUS	-	2.14	110.5	0.8	5.47	0.19	140.7	0.48	2.56	10.09	100	0	0.3	33.6333	nd<0.05	30.12	1.29	4.15	110.92	0	25.87	130.28	11.86	1.63	0	4.31	8.02	0	3.54	2.12	16.6	13.4	0	4.74	3.9	2.88	0	0	0.04	0	9.4	10.25	2.6	0
	Vitrolife	G-IVF	HSA	2.19	110.7	0.7	5.45	0.2	140.9	0.5	2.51	10.08	100	0	0.32	31.5	nd<0.05	11.44	0	7.03	105.27	0	0.04	117.01	37.68	0.39	0.28	0.8	18.47	0	4.93	1.43	16.83	13.88	0	4.39	3.03	3.49	0.01	0	0.04	0	9.3	10.09	2.7	0
	Vitrolife	G-IVF	G-MM	2.11	109.6	0.7	5.44	0.2	141.1	0.5	2.56	10.15	100	0	0.3	33.8333	nd<0.05	10.39	0	5.25	100.08	0	0	115.81	16.85	0.03	0.09	0.1	6.96	0	2.16	1.06	14.63	10.86	0	3.13	3.14	2.17	0	0	0.01	0	4.6	5.09	2.6	0
	CooperSurgical	Quinn's Advantage Protein Plus Fertilization with 3 mg/ml HSA	-	2.18	114.3	0.5	4.73	0.21	131.9	0.26	2.76	4.21	100	0	0.31	13.5806	nd<0.05	175.71	12.33	112.26	113.52	0	203.63	3.69	122.4	0.84	0	0	0	0	1.11	10.36	104.1	95.59	0	0.1	0.14	0	0	0	0.04	0	2.1	2.79	4.1	0
	CooperSurgical	Quinn's Advantage Protein Fertilization (HTF)	HSA	2	115	0.6	4.48	0.2	133.5	0.02	2.72	4.19	100	0	0.3	13.9667	nd<0.05	5.26	14.45	111.52	112.45	0	0.35	4.1	124.87	1.23	0	0	0.34	0	4.49	10.29	99.94	98.09	0	1.34	0	0	0	0	0.04	0	4.5	5.14	2.7	2.1
	CooperSurgical	Quinn's Advantage Fertilization (HTF)	HSA	2	115	1.1	4.56	0.19	133	0.02	2.74	4.3	100	0	0.32	13.4375	nd<0.05	1.45	0	78.97	108.22	0	1.04	0	87.02	0.32	0	1.35	2.97	0	3.07	0	101.32	96.37	0	4.14	3.06	2.44	0	0	0.02	0	2.5	3.14	1.9	0.2
	CooperSurgical	Quinn's Advantage Fertilization (HTF)	SPS	2.11	113.6	3.1	4.25	0.19	134.9	0.03	2.57	3.88	100	0	0.29	13.3793	0.21	3.9	20.04	99.69	103.93	0	0	3.58	134.38	1.44	0	0	1.88	0	0.98	12.74	101.4	87.85	0	1.1	0	0.27	0	0	0.03	0	4.2	4.79	1.2	0
	CooperSurgical	ORIGIO Sequential Fert	-	1.84	116	0.4	5.5	0.8	138.6	0.5	5.01	2.09	100	0	1	2.09	nd<0.05	264.03	0	55.26	129.7	0	225.44	130.73	3211.33	0.43	0	1.19	15.35	0	3.31	0.97	130.48	107.35	0	5.36	3.24	4.33	0.01	0	0.04	0	4.5	5.15	3.7	0.7
	CooperSurgical	ORIGIO Universal IVF medium	-	1.83	120.5	1.2	5.06	0.76	140.1	0.93	5.31	nd<0.1	nd	nd	0.88		nd<0.05	0.82	0	0	3.22	0	0	17.97	12.43	0.36	0	1.39	10.94	0	2.82	0	4.49	1.55	0	5.1	3.43	3.37	0	0	0.05	0	4.7	5.09	4.3	0
	CooperSurgical	Global Total LP for Fertilization	-	1.88	109.3	0.8	3.03	0.21	134	0.38	3.04	5.73	100	0	0.21	27.2857	nd<0.05	54.16	343.84	45.14	73.09	0	0	58.86	81.48	81.52	215.64	189.11	216.99	52.41	4.1	119.19	61.38	58.08	161.17	32.04	106.75	222.09	0	0	0.04	0	4.8	5.28	2.1	1.4
	CooperSurgical	Global for Fertilization	10% LG HSA	1.73	110.7	1.1	2.74	0.2	135	0.34	2.75	5.15	100	0	0.2	25.75	nd<0.05	50.27	300.82	49.62	63.88	0	0	55.37	73.59	75.98	189.96	172.3	193.8	46.67	7.05	101.45	54.85	55.3	157.66	25.42	95.05	192.73	0	0	0.05	0	9	9.48	1.5	0
	CooperSurgical	Global for Fertilization	5% LG HSA	1.82	110.9	1.2	2.9	0.21	134.8	0.36	2.88	5.42	100	0	0.2	27.1	nd<0.05	49.75	299.95	45.72	62.53	0	0	53.11	94.46	75.3	188.69	183.11	199.23	46.81	3.76	112.28	54.57	52.14	153.36	26.56	97.03	198.37	0.01	0	0.05	0	4.5	4.99	1.5	1.7
	CookMedical	Sydney IVF Fertilization medium	-	2.2	119	0.9	4.8	1.58	137.6	0.16	3	4.21	100	0	0.19	22.1579	nd<0.05	186.12	0	65.25	112.65	0	114.42	105.01	3739.58	0.23	0	0.2	4.3	0	3.95	0	110.18	96.71	0	3.12	3.17	2.38	0	0	0.03	0	3.9	4.46	3.4	2.1
		Cleavage stage media
	Vitrolife	G-1 PLUS	-	1.06	114	1.7	5.47	1.73	143.3	0.24	0.5	10.27	100	0	0.3	34.2333	nd<0.05	165.85	0	49.63	133.2	0	96.01	141.71	131.31	0.76	0	2.34	20.97	0	2.22	1.91	121.8	102.67	0	3.91	3.27	4.9	0	0	0.04	0	4.3	5.62	2.8	2.4
	Vitrolife	G-1	HSA	1.05	113.9	0	5.45	1.76	143	0.25	0.52	10.32	100	0	0.31	33.2903	nd<0.05	100.82	0	54.69	114.9	0	0.22	110.06	108.57	0.19	0.31	0.22	4.34	0	2.71	0.44	114.25	98.87	0	3.74	3.19	1.25	0	0	0.02	0	4.4	5.35	2.7	1.5
	Vitrolife	G-1	G-MM	1.05	113	0.6	5.42	1.75	142.6	0.25	0.51	10.26	100	0	0.31	33.0968	nd<0.05	97.03	0	50.43	111.44	0	0	114.83	97.19	0.13	0.08	0.15	4.65	0	5.21	0.13	114.5	99.08	0	3.08	3.23	1.99	0	0	0.06	0	2.3	2.9	2.6	0
	Irvine Scientific	Early Cleavage medium with DSS	-	1.59	111.5	0.8	2.31	0.18	147.4	0.02	0.45	19.28	45.5628	54.4372	0.27	71.4074	nd<0.05	68.23	0	0	2.27	0	97.43	15.64	19.27	0.24	0	0.13	18.18	0	2.53	2	5.71	1.89	0	3.5	3.23	5.88	0	0	0.03	0	4.4	5.04	3.2	2.8
	Irvine Scientific	Early Cleavage medium	HSA	1.62	110.2	0.5	2.41	0.18	148.9	0	0.48	20.2	45.8979	54.1021	0.29	69.6552	nd<0.05	1.37	17.48	0	3.3	0	0	4.34	9.77	0.95	0	0	0	0	3.32	2.68	0.3	3.48	1.9	0	0	0	0.01	0	0.06	0	4.3	4.95	1.8	0
	Irvine Scientific	Early Cleavage medium	SSS	1.6	111.6	0.7	2.3	0.17	149	0.18	0.44	19.92	47.1374	52.8626	0.27	73.7778	nd<0.05	19.53	35.06	0.3	8.63	0	9.46	12.27	27.49	5.82	0	19.8	23.84	0	1.49	13.67	11.54	16.52	9	3.59	8.53	11.46	0	0	0.01	0	4.4	5.17	2.1	0.3
	Irvine Scientific	Early Cleavage medium	DSS	1.52	110.8	0.9	2.28	0.17	147.1	0.01	0.45	19.68	45.9218	54.0782	0.28	70.2857	nd<0.05	0	0	0	3.53	0	0	0	6.24	0	191.25	0	0	0	0.82	0	0.01	0.37	0	0.62	1.69	0	0	0	0.01	0	4.3	5.23	2.6	1.6
	CooperSurgical	Quinn's Advantage Cleavage medium	HSA	2.09	116	0.8	4.46	1.88	132.6	0.02	0.1	4.12	100	0	0.31	13.2903	nd<0.05	3.74	0	69.63	108.27	0	2	0	91.39	0.74	0	2.56	4.02	0	5.5	1.11	98.22	101.46	0	4.88	3.35	3.76	0	0	0.02	0	4.8	5.28	1.2	2.8
	CooperSurgical	Quinn's Advantage Cleavage medium	SPS	2.12	117.6	3	4.37	1.79	138.2	0.02	0.11	4.03	100	0	0.3	13.4333	0.23	4.34	20.41	100	105.81	0	0	3.78	130.85	1.53	0	0	2.36	0	3.15	9.27	101.69	92.82	1.46	0.96	0.46	0.16	0	0	0.01	0	4.4	4.91	2.7	0.4
	CooperSurgical	ORIGIO Sequential Cleavage	-	1.12	119.7	0.4	5.55	1.94	138.3	0.25	0.52	2.12	100	0	0.33	6.42424	nd<0.05	207.4	30.09	61.51	111.53	0	148.47	112.59	3105.03	8.49	20.1	23	27.65	110.74	2.29	10.5	113.14	99.99	0	7.49	13.52	22.44	0.01	0	0.04	0	4.7	5.2	2.6	0.2
	CooperSurgical	EmbryoGen	-	1.11	118.5	0.6	5.52	1.94	137.2	0.27	0.51	2.18	100	0	0.32	6.8125	nd<0.05	294.96	54.44	89.98	135.99	0	211.78	108.44	5613.7	8.84	12.7	16.96	20.6	105.79	5.18	19.34	120.94	107.86	15.61	4.4	10.4	20.07	0	0	0.01	0	4.2	5.16	1.7	0.8
	CookMedical	Sydney IVF Cleavage medium	-	1.13	121.2	0.5	4.9	1.59	139.3	0.17	0.31	2.15	100	0	0.19	11.3158	nd<0.05	156.8	26.31	55.47	107.8	0	93.32	103.93	3832.83	6.91	18.03	20.89	24.69	4.11	2.71	9.93	106.23	96.29	0	5.32	17.99	20.2	0	0	0.04	0	4.2	4.52	1.9	0.6
	InVitroCare Inc	IVC-TWO	7% HSA	1.58	89.8	0.5	3.63	0.16	149.5	0.01	0.38	47.46	100	0	0.06	791	nd<0.05	77.63	0	110.97	81.68	0	0.19	97.47	96.43	0	0	0	0	0	0.7	0	124.6	73.97	0	0.63	1.79	0	0	0	0.02	0	6.7	6.44	0.7	0
	InVitroCare Inc	IVC-TWO	10% HSA	1.53	87	0.7	3.37	0.15	144.1	0.02	0.38	49.1	100	0	0.07	701.429	nd<0.05	74.11	0	105.73	75.69	0	0.83	94.2	84.71	0	341.14	0	0	0	0	0	117.54	68.78	0	0.8	1.81	0	0	0	0.03	0	8.3	9.26	0.2	0.5
		Blastocyst stage media
	Vitrolife	G-2 PLUS	-	1.09	116.7	0.1	5.46	1.75	140.8	0.24	3.26	5.8	100	0	0.08	72.5	nd<0.05	179.73	314.07	46.78	123.6	0	108.66	113.79	110.42	78.28	198.21	184.77	203.71	56.62	5.23	100.1	114.66	101.94	42.99	26.18	98.79	194.05	0.01	0	0.05	0	4.5	5.33	3.8	1.4
	Vitrolife	G-2 + HSA	HSA	1.09	116.3	0	5.44	1.75	140.2	0.25	3.29	5.67	100	0	0.09	63	nd<0.05	102.84	317.12	55.46	123.62	0	0.4	106.51	105.87	72.27	193.24	189.81	199.41	54.7	15.65	103.25	112.74	110.75	40.37	25.05	99.15	189.87	0	0	0.02	0	4.3	5.34	0.9	2.9
	Vitrolife	G-2 + G-MM	G-MM	1.07	116	0.7	5.43	1.78	140.6	0.25	3.28	5.69	100	0	0.09	63.2222	nd<0.05	98.82	318.63	55.17	106.48	0	0	118.82	105.17	73.52	196.75	175.58	202	55.48	3.45	100.79	110.07	101.14	33.31	25.02	104.43	180.95	0	0	0.04	0	2.2	2.9	2.3	1
	Irvine Scientific	Multi-Blast medium with DSS	-	1.58	107.1	0.8	2.57	0.17	146.8	0.31	2.74	18.68	44.5912	55.4088	0.16	116.75	nd<0.05	101.06	252.8	23.4	53.69	0	82.27	50.58	45.39	63.3	173.83	168.56	181.92	49.61	2.49	90.8	50.76	46.07	33.51	23.68	98.2	169.16	0	0	0.03	0	4.2	5.01	2.3	2.3
	Irvine Scientific	Multi-Blast medium	HSA	1.62	106.8	0.4	2.16	0.18	148.3	0.22	2.84	19.57	45.8513	54.1487	0.15	130.467	nd<0.05	47.65	287.03	40.75	52.58	0	0	52.74	88.46	66.08	179.47	172.04	185.39	45.85	1.41	108.18	53.24	48.99	129.65	26.23	89.49	180.79	0.01	0	0.05	0	4.6	4.93	1.4	3.1
	Irvine Scientific	Multi-Blast medium	SSS	1.53	108.5	1	2.06	0.16	148.7	0.37	2.71	18.64	46.1688	53.8312	0.14	133.143	nd<0.05	66.83	309.88	34.82	59.98	0	9.17	62.86	112.43	64.79	164.14	180.8	202.47	45.38	2.78	111.34	63.3	63.8	139.59	29.96	94.1	184.98	0	0	0.02	0	4.5	5.26	1.8	2.4
	Irvine Scientific	Multi-Blast medium	DSS	1.52	107.9	0.9	2.02	0.17	146.9	0.21	2.64	18.53	46.0254	53.9746	0.14	132.357	nd<0.05	47.44	285.33	59.17	50.33	0	0	63.4	49.6	58.83	0	157.53	176.87	39.73	1.43	158.72	73.55	49.14	31.72	24.91	78.21	163.6	0	0	0.01	0	4.8	5.39	3	2.8
	CooperSurgical	Quinn's Advantage Blastocyst medium	HSA	2.14	109.1	0.7	4.67	1.84	131.6	0.24	2.71	4.14	100	0	0.1	41.4	nd<0.05	3.42	287.39	91.32	110.59	0	0.47	3.5	122.29	70.6	185.43	175.9	190.61	49.45	3.87	105.37	100.78	90.91	147.11	30.62	95.14	196.34	0	0	0.02	0	4.6	5.22	1.2	2.2
	CooperSurgical	Quinn's Advantage Blastocyst medium	SPS	2.09	109.4	3	4.51	1.76	135	0.25	2.5	3.99	100	0	0.09	44.3333	0.24	4.21	297.73	81.1	112.18	0	0	6.13	126.05	67.29	177.76	169.04	180.69	47.2	3.25	102.46	102.6	92.16	135.96	27.86	92.08	187.17	0	0	0.02	0	4.1	4.81	2.8	2.9
	CooperSurgical	ORIGIO Sequential Blastocyst	-	1.99	109.3	1.2	5.47	0.79	138	0.99	1.06	3.79	100	0	0.07	54.1429	nd<0.05	375.34	124.4	61.3	588.29	0	378.29	109.26	3321.39	44.17	197.57	184.54	160.34	57.33	3.19	107.21	123.78	102.13	58.36	23.98	110.57	194.55	0	0	0.03	0	4.5	5.2	1.3	4.4
	CooperSurgical	BlastGen	-	2.01	108.8	1.1	5.44	0.79	137.6	1.02	1.02	3.91	100	0	0.07	55.8571	nd<0.05	425.6	155.3	87.44	635.46	0	350.94	109.02	5873.85	39.32	190.83	176.44	162.51	51.14	2.23	115.65	131.26	107.48	153.71	26.44	102.02	204.06	0	0	0.02	0	4.6	5.18	0.4	0
	CookMedical	Sydney IVF Blastocyst medium	-	1.13	120.4	1.8	5.09	1.62	133	0.35	3.04	2.12	100	0	0.18	11.7778	nd<0.05	155.07	350.47	80.45	127.19	0	68.43	129.52	3738.82	96.33	217.41	187.55	210.03	59.53	3.38	111.98	118.74	107.72	62.68	28.73	162.23	212.36	0	0	0.01	0	3.8	4.72	2.7	2.5
	InVitroCare Inc	IVC-THREE	10% HSA	2.02	117.1	0.8	4.75	0.19	139.9	0.34	2.66	5.8	100	0	0.13	44.6154	nd<0.05	103.34	619.54	155.86	106.48	0	0.36	115.74	126.3	145.68	0	286.84	402.29	90.16	0	249.24	157.22	94.88	120.72	54.53	175.37	321.7	0	0	0.03	0	8.9	9.29	0.8	0.4
	InVitroCare Inc	IVC-THREE	12% HSA	2.02	117.3	1.3	4.62	0.18	140.3	0.34	2.62	6.6	100	0	0.15	44	nd<0.05	102.9	611.5	159.33	99.27	0	0.8	114.01	115.97	149.14	0	253.33	383.64	86.67	0	245.53	150.35	93.42	123.43	53.89	172.81	301.58	0	0	0.02	0	11.4	11.88	2.1	1.2
		Continuous media
	Vitrolife	G-TL	-	1.08	105.1	0	5.45	1.75	133.5	0.25	1.02	9.67	100	0	0.47	20.5745	nd<0.05	70.62	315.26	22.42	145.75	0	22.45	130	208.38	71.11	201.67	182.65	213.44	54.47	35.8	97.27	109.77	122.91	40.99	25.53	100.4	185.55	0	0	0.07	0	4.6	5.4	3.1	1.7
	Irvine Scientific	Continuous Single Culture Medium Complete (CSCM-C)	-	2.03	109.4	0.7	2.8	0.74	134	0.14	0.48	5.54	100	0	0.24	23.0833	nd<0.05	146.81	316.88	31.06	59.64	0	143.34	56.62	45.56	78.77	187.87	181.32	193.01	52.9	3.2	100.33	56.44	49.23	46.54	25.13	106.94	185.86	0	0	0.03	0	4.7	4.64	3.3	0
	Irvine Scientific	Continuous Single Culture Medium-NX Complete (CSCM-NXC)	-	2	113.9	0.4	2.81	0.75	133.9	0.16	0.47	1	100	0	0.25	4	nd<0.05	244.34	301.63	31.75	62.75	0	279.3	67.97	58.55	92.83	181.48	179.35	192.31	54.24	9.68	97.77	58.81	51.12	60.31	25.07	106.09	188.8	0	0	0.05	0	4.4	4.66	2.5	1
	Irvine Scientific	Continuous Single Culture Medium (CSCM)	HSA	1.97	111.5	0.9	2.77	0.74	136.5	0.16	0.48	5.89	100	0	0.25	23.56	nd<0.05	47.68	287.42	51.7	53.87	0	0	50.57	63.33	73.32	184.48	176.16	194.49	46.91	0.74	112.07	52.3	46.01	151.25	27.03	97.32	189.08	0	0	0.05	0	4.7	4.98	2.8	1.1
	Irvine Scientific	Continuous Single Culture Medium-NX (CSCM-NX)	HSA	1.98	116.3	0.7	2.77	0.73	135.9	0.15	0.48	1.01	100	0	0.25	4.04	nd<0.05	48.96	287.98	56.32	51.46	0	0	52.16	69.67	75.69	181.7	174.12	192.26	47.42	1.03	103.48	50.76	48.46	158.35	27.2	90.98	189.34	0	0	0.04	0	4.5	4.87	2.8	2
	Irvine Scientific	Continuous Single Culture Medium (CSCM)	SSS	1.88	112.3	0.7	2.63	0.69	137.3	0.32	0.46	5.69	100	0	0.24	23.7083	nd<0.05	62.26	300.25	63.8	54.88	0	9.9	66.83	62.85	67.47	68.9	174.16	206.66	44.22	0.19	179.23	86.6	62.29	37.2	29.99	90.06	178.3	0.01	0	0.02	0	4.9	4.93	2.2	0
	Irvine Scientific	Continuous Single Culture Medium-NX (CSCM-NX)	SSS	1.87	115.6	1.2	2.61	0.68	134.6	0.32	0.45	0.96	100	0	0.22	4.36364	nd<0.05	62.07	316.51	71.18	51.69	0	10.8	63.22	62.25	72.89	183.22	176.77	204.26	45.07	0.1	177.21	88.84	63	43.58	28.68	91.83	175.97	0.01	0.01	0.01	0	4.7	5.78	2.3	0
	Irvine Scientific	Continuous Single Culture Medium (CSCM)	DSS	1.88	111.6	0.8	2.59	0.69	135.1	0.15	0.46	5.39	100	0	0.23	23.4348	nd<0.05	44.23	288.89	63.05	48.69	0	0	54.92	57.06	58.21	174.64	159.89	192.79	41.83	0	160.52	72.34	44.8	40.85	25.25	83.62	165.71	0	0	0	0	3.6	5.28	1.6	2
	Irvine Scientific	Continuous Single Culture Medium-NX (CSCM-NX)	DSS	1.84	116.7	0.5	2.61	0.69	135.2	0.13	0.45	1.05	100	0	0.25	4.2	nd<0.05	46.95	314.74	64.56	50.96	0	0	65.81	57.54	59.06	173.42	173.34	195.99	43.48	0	164.84	77.29	48.79	39.3	26.6	87.59	172.4	0	0	0.04	0	4.1	5.08	1.3	3.1
	CooperSurgical	SAGE 1-Step incl. HSA	-	2.33	112.1	0.5	2.91	1.97	132.1	0.36	0.21	4.45	100	0	0.19	23.4211	nd<0.05	130.4	306.88	50.21	65.55	0	147.98	56.74	78.48	84.86	194.49	176.02	201.98	51.74	0.97	113.14	58.29	49.45	164.58	32.75	99.94	205.21	0	0	0.02	0	4.8	5.25	2.3	2.3
	CooperSurgical	Global Total LP	-	1.92	110.4	1	3.07	0.22	135.1	0.39	0.22	5.77	100	0	0.21	27.4762	nd<0.05	55.04	329.5	47.36	69.13	0	0	59.15	73.44	84.06	213.47	196.26	220.71	50.8	3.14	122.56	61.74	53.74	167.16	31.54	106.81	213.95	0	0	0.03	0	5	5.26	0	2
	CooperSurgical	Global	10% LG HSA	1.73	111.7	1	2.77	0.2	135.9	0.35	0.19	5.11	100	0	0.19	26.8947	nd<0.05	48.4	304.84	52.78	56.61	0	0	49.94	79.49	77.4	183.64	169.84	195.58	46.88	1.31	114.89	54.21	46.15	162.71	28.28	94.99	194.98	0.01	0	0.07	0	9	9.38	0.8	0
	CooperSurgical	Global	5% LG HSA	1.85	113.9	0.4	3.03	0.21	139.3	0.35	0.21	5.31	100	0	0.19	27.9474	nd<0.05	51.86	311.4	52	64.13	0	0	55.25	74.61	79.61	198.77	190.24	207.97	49.8	2.36	106.94	54.2	52.77	160.86	30.08	103.44	204.6	0.02	0	0.07	0	4.5	4.88	1.8	3.5
	Gynemed	GM501 Cult with gentamicin	-	1.92	108	0.8	3.09	0.22	142.2	0.37	0.55	14.82	100	0	0.33	44.9091	nd<0.05	232.92	351.45	46.91	73.69	0	187.98	69.99	63.44	77.09	0	185.45	214.25	48.92	3.15	179.32	94.79	55.5	50.5	30.84	97.02	186.11	0	0	0.02	0	9	10.17	2.4	0.4
	FertiPro	GAIN Complete	-	2.66	122.4	0.8	4.9	0.73	140	0.54	2.08	4.98	100	0	0.26	4.98	nd<0.05	39.44	176.89	12.27	20.09	0	32.31	155.25	35.9	13.87	1.72	19.91	41.6	3.9	2.02	10.81	24.08	16.41	0	3.63	4.46	12.38	0	0	0.05	0	2.8	4.15	2.1	0
	b. Concentrations of 40 components determined in 14 unsupplemented commercial human embryo culture media.
	Supplier	Unsupplemented embryo culture media		Inorganic ions and iron							Energy sources							Amino Acids																					Immunoglobulins			Uric Acid	Proteins		Enzymes
				Ca2+	Cl-	Fe2+/3+	K+	Mg2+	Na+	PO43-	Glucose	Lactate			Pyruvate	L/P ratio	Carnitine	Alanine	Arginine	Asparagine	Aspartic acid	Citrulline	Glutamine	Glutamic acid	Glycine	Histidine	Isoleucine	Leucine	Lysine	Methionine	Ornithine	Phenylalanine	Proline	Serine	Threonine	Tryptophane	Tyrosine	Valine	IgA	IgG	IgM		Albumin	Total protein	ALAT	ASAT
				(mM)	(mM)	(µM)	(mM)	(mM)	(mM)	(mM)	(mM)	Total (mM)	% L-lactate	% D-lactate	(mM)		(μM)	(mM)	(mM)	(mM)	(mM)	(mM)	(mM)	(mM)	(mM)	(mM)	(mM)	(mM)	(mM)	(mM)	(mM)	(mM)	(mM)	(mM)	(mM)	(mM)	(mM)	(mM)	(g/L)	(g/L)	(g/L)	(mM)	(g/L)	(g/L)	(U/L)	(U/L)
		Fertilization media
	Vitrolife	G-IVF		2.33	121.3	0.5	6.08	0.23	150.4	0.54	2.75	10.72	100	0	0.34	31.5294	nd<0.05	11.65	0	4.62	116.98	0	0	129.97	9.35	0.07	0.27	0.16	7.52	0	6.32	0.31	15.65	13.45	0	3.11	3.26	2.38	0.01	0	0.08	0	0.6	0.02	2.1	1.8
	CooperSurgical	Quinn's Advantage Fertilization (HTF)		2.17	115.1	0.7	4.72	0.2	133.1	0.02	2.82	4.38	100	0	0.33	13.2727	nd<0.05	0.06	12.09	104.58	114.27	0	0	4.49	135.73	0.76	0	0	0	0	2.48	3.07	103.94	100.95	0.14	0	0	0	0	0	0.01	0	0.2	0	1.9	3.2
	CooperSurgical	Global for Fertilization		1.9	112.5	0.2	3.1	0.22	136.6	0.37	3.04	5.69	100	0	0.22	25.8636	nd<0.05	53.72	326.12	44.82	64.09	0	0	60.66	85.16	78.79	208.98	197.41	213.66	49.97	2.53	126.19	58.69	52.43	148.14	27.53	106.59	209.02	0.02	0	0.07	0	0.3	0.01	2	0
		Cleavage stage media
	Vitrolife	G-1		1.14	119.3	0.3	5.72	1.84	146.6	0.26	0.52	10.41	100	0	0.32	32.5312	nd<0.05	103.94	0	51.1	114.38	0	0	123.18	97.76	0.06	0	0.03	5.14	0	3.53	0.55	114.78	103.82	0	3.11	3.11	2.02	0.01	0	0.09	0	0.3	0.17	2.8	0.5
	Irvine Scientific	Early Cleavage medium		1.73	109.3	0.4	2.53	0.19	147.3	0	0.5	22.46	45.0674	54.9326	0.32	70.1875	nd<0.05	0	0	0	1.99	0	0	0	11.7	0	186.64	0	0	0	0.13	0	0	0	0	0.16	1.7	0	0	0	0.03	0	0.6	0	2.6	1.7
	CooperSurgical	Quinn's Advantage Cleavage medium		2.27	117.8	0.6	4.79	1.99	134	0.01	0.09	4.45	100	0	0.33	13.4848	nd<0.05	0	14.18	108.21	110.15	0	0	3.67	132.81	0.52	0	0	0	0	1.31	7.1	105.94	97.89	0	0	0	0	0	0	0.01	0	0.6	0.01	2.6	3
	InVitroCare Inc	IVC-TWO		1.76	84.2	0.8	3.75	0.16	143.5	0	0.4	49.8	100	0	0.07	711.429	nd<0.05	83.39	0	219.13	79.34	0	0	93.05	71.4	0	345.31	0	0	0	0	0	118	76.46	0	0.11	1.43	0	0	0	0.03	0	1.3	0	3.1	0.5
		Blastocyst stage media
	Vitrolife	G-2		1.12	122.2	0.3	5.75	1.84	145.6	0.28	3.38	5.74	100	0	0.09	63.7778	nd<0.05	103.6	322.87	52.08	110.91	0	0	103.73	98.66	73.3	197.4	193.02	206.16	57.79	2.97	107.15	118.39	103.58	37.01	25.03	103.23	197.8	0.02	0	0.05	0	0.3	0.2	3.6	0.8
	Irvine Scientific	Multi-Blast medium		1.71	105.7	0.3	2.26	0.18	146.4	0.24	2.95	20.59	45.9964	54.0036	0.16	128.688	nd<0.05	48.95	283.77	138.63	47.71	0	0	51.81	47.6	103.26	0	168.71	198.11	46.42	0	174.16	73.96	51.41	80.76	26.78	85.61	169.84	0.01	0	0.05	0	0.4	0	2.5	0
	CooperSurgical	Quinn's Advantage Blastocyst medium		2.26	110.3	0.7	4.99	1.97	132.3	0.25	2.81	4.36	100	0	0.1	43.6	nd<0.05	0.26	316.47	87.46	111.29	0	0	4.75	156.08	72.85	195.83	176.63	204.89	51.92	2.93	109.6	107.7	103.07	150.32	29.63	102.15	203.56	0	0	0.01	0	0.3	2.31	2.7	3.7
	InVitroCare Inc	IVC-THREE		2.31	117.5	0.8	5.3	0.22	139	0.39	2.93	7.43	100	0	0.17	43.7059	nd<0.05	121.71	490.85	275.43	113.42	0	0	133.4	123.36	0	0	312.03	434.33	106.12	0	266.29	165.97	108.71	190.34	63.07	209.24	342.22	0	0	0.03	0	0.2	0	4.1	0.1
		Continuous media
	Irvine Scientific	Continuous Single Culture Medium (CSCM)		2.08	109.9	0.5	2.89	0.76	134	0.17	0.5	6.2	100	0	0.27	22.963	nd<0.05	48.33	317.18	62.27	56.75	0	0	88.99	48.76	67.13	188.25	172.23	204.92	45.68	1.59	170.32	78.74	49.98	40.84	27.51	88.94	177.86	0	0	0.07	0	0.2	0.01	2.9	0.2
	Irvine Scientific	Continuous Single Culture Medium-NX (CSCM-NX)		2.07	115.7	0.6	2.9	0.77	134.1	0.17	0.51	1.14	100	0	0.27	4.22222	nd<0.05	47.54	291.63	71.15	50.94	0	0	63.22	64.33	69.08	194.17	176.34	204.41	45.72	0	172.7	75.59	50.39	46.36	27.26	87.23	182.09	0	0	0.08	0	0.2	0.02	2.6	3
	CooperSurgical	Global		1.91	112.2	0.3	3.12	0.22	136.4	0.39	0.21	6.51	100	0	0.24	27.125	nd<0.05	52.72	329.88	48.08	61.03	0	0	57.24	74.01	80.12	206.56	182.09	215.97	53.88	1.82	113.68	57.3	55.46	154.99	30.32	107.89	210.66	0	0	0.1	0	0.2	0.01	2.4	0.8
	c. Concentrations of 40 components determined in 10 protein supplements.
	Supplier	Protein supplements		Inorganic ions and iron							Energy sources							Amino Acids																					Immunoglobulins				Proteins		Enzymes
				Ca2+	Cl-	Fe2+/3+	K+	Mg2+	Na+	PO43-	Glucose	Lactate			Pyruvate		L-Carnitine	Alanine	Arginine	Asparagine	Aspartic acid	Citrulline	Glutamine	Glutamic acid	Glycine	Histidine	Isoleucine	Leucine	Lysine	Methionine	Ornithine	Phenylalanine	Proline	Serine	Threonine	Tryptophane	Tyrosine	Valine	IgA	IgG	IgM	Uric Acid	Albumin	Total protein	ALAT	ASAT
				(mM)	(mM)	(µM)	(mM)	(mM)	(mM)	(mM)	(mM)	Total (mM)	% L-lactate	% D-lactate	(mM)		(μM)	(mM)	(mM)	(mM)	(mM)	(mM)	(mM)	(mM)	(mM)	(mM)	(mM)	(mM)	(mM)	(mM)	(mM)	(mM)	(mM)	(mM)	(mM)	(mM)	(mM)	(mM)	(g/L)	(g/L)	(g/L)	(mM)	(g/L)	( g/L)	(U/L)	(U/L)
	Vitrolife	Human Serum Albumin (HSA)		0.01	26.8	3.4	0.21	0.02	57.4	0	0.03	nd<0.1	nd	nd	0.01		0.39	6.82	4.63	0	11.64	0	1.58	15.08	20.18	0.84	0	4.82	24.04	0	6.42	4.21	12.99	2.36	0	14.79	3.98	7.36	0	0	0.01	0	102.5	99.5	2.3	3.1
	Vitrolife	G-MM		0.01	21.3	1.1	0.17	0.01	65.5	0	0.01	nd<0.1	nd	nd	nd<0.01		nd<0.05	0.1	5.04	0	1.89	0	0	10.19	23.66	0	0.13	0.11	47.84	0	13.72	1.55	4.4	1.24	0	3.07	3.46	3.93	0	0	0	0	50.5	51.4	1.1	0
	Irvine Scientific	Human Serum Albumin (HSA)		0.03	113.6	2.8	0.26	0.09	146.3	0	0.04	nd<0.1	nd	nd	0.01		0.39	5.19	0	0	13.64	0	0.26	0	18.44	0.16	195.21	4.23	0	0	3.06	0	11.84	6.13	0	10.75	2.67	2.33	0.01	0	0.03	0	97.9	97.9	1.7	0.6
	Irvine Scientific	Serum Substitute Supplement (SSS)		0.05	126	3.5	0.28	0.03	154.1	1.71	0.06	nd<0.1	nd	nd	0.01		0.42	192.17	192.62	5.81	79.55	0	100.21	92.45	134.56	35.54	0	214.15	258.01	6.56	29.3	143.05	185.09	180.64	12.89	42.87	81.24	116.81	0.11	0.24	0.02	0	53.4	55.1	0	2.6
	Irvine Scientific	Dextran Serum Supplement (DSS)		0	126.3	2.2	0.22	0.01	146.3	0	0.03	nd<0.1	nd	nd	0.01		0.2	2.23	0	0	10.86	0	0	0	19.08	0	44.64	1.96	0	0	2.72	0	4.74	2.53	0	4.08	1.97	0.69	0	0	0	0	48	48	0.5	1.2
	CooperSurgical	Human Serum Albumin (HSA)		0.01	110.2	4	0.26	0.03	151.5	0.04	0.04	nd<0.1	nd	nd	0.02		0.43	26.65	111.86	0	46.78	0	0.4	10.75	54.27	4.7	0	23.18	7.53	0	14.08	54.3	17.14	13.24	7.42	42.85	4.38	9.18	0	0	0.03	0	105.9	99.6	0.8	3.1
	CooperSurgical	Quinn's Advantage Serum Protein Substitute (SPS)		0.72	98.9	22.8	0.4	0.11	154.3	0.17	0.26	0.22	100	0	nd<0.01		2.45	44.82	106.91	0.21	42.93	0	0	22.12	79.47	8.79	0	17.9	30.93	0	20.28	38	53.3	26.79	15.95	19.52	13.2	23.06	0.03	0.01	0.02	0	47.5	50.3	0.8	0
	CooperSurgical	LifeGlobal Human Serum Albumin (HSA)		0.01	111	3	0.25	0.02	146	0.01	0.03	nd<0.1	nd	nd	0.01		0.36	8.43	123.32	0	26.15	0	0	11.23	93.03	1.89	0	0.21	3.49	0	14.77	71.35	10.03	13.12	18.01	12.26	4.26	1.55	0	0	0.02	0	97.8	96	0	1.5
	InVitroCare Inc	Human Serum Albumin (HSA)		0.02	117.4	2.8	0.28	0.02	149.1	0	0.02	nd<0.1	nd	nd	0.01		0.07	1.54	0	0	7.42	0	0	0	11.94	0	385.89	2.29	0	0	1.99	0	4.57	1.18	0	7.16	1.98	0.99	0	0	0.01	0	93.8	89.5	2.3	0
	Gynemed	Human Serum Albumin (HSA)		0.01	110.3	2.8	0.23	0.01	144.2	0	0.01	nd<0.1	nd	nd	nd<0.01		nd<0.05	9.5	22.12	0	29.49	0	1.79	205.25	213.06	2.33	206.77	11.19	17.43	0	28.97	3.37	10.51	25.78	0	7.71	6.62	6.32	0	0	0.01	0	102	99.9	0.2	3.5
